# Supplementary material for: Environmental Resistance and Fatigue Behaviors of Epoxy/Nano-Boron Nitride Thermally Conductive Structural Film Adhesive Toughened by Polyphenoxy
Source: Polymers (Basel). 2021 Sep 24;13(19):3253. doi: 10.3390/polym13193253 (PMC8513045; doi:10.3390/polym13193253)
Supplement: Supplementary file 1 [file polymers-13-03253-s001.zip]

Archive with 1 entries (1 files):
- polymers-1381668-supplementary.pdf
